# Supplementary material for: Reinforcement of Cement Nanocomposites through Optimization of Mixing Ratio between Carbon Nanotube and Polymer Dispersing Agent
Source: Polymers (Basel). 2024 Feb 3;16(3):428. doi: 10.3390/polym16030428 (PMC10857042; doi:10.3390/polym16030428)
Supplement: Supplementary file 1 [file polymers-16-00428-s001.zip]

Archive with 1 entries (1 files):
- polymers-2841569-supplementary.pdf
